# Supplementary material for: Bioaerated Low-Density Composites from Industrial Byproducts: Advancing Carbon-Neutral and Energy-Efficient Material Systems in the Building Sector
Source: Materials (Basel). 2026 Jun 25;19(13):2722. doi: 10.3390/ma19132722 (PMC13363694; doi:10.3390/ma19132722)
Supplement: Supplementary file 1 [file materials-19-02722-s001.zip]

Archive with 1 entries (1 files):
- materials-4374376-supplementary.pdf
